# Supplementary material for: BCIP: a gene-centered platform for identifying potential regulatory genes in breast cancer
Source: Sci Rep. 2017 Mar 22;7:45235. doi: 10.1038/srep45235 (PMC5361122; doi:10.1038/srep45235)
Supplement: Supplementary Table S1 [file srep45235-s2.xls]

## Sheet: Sheet1
Supplementary Table S1: Breast cancer GE profile datasets used in Transcriptome Analysis of BCIP.
							Clinical and biological features (1 = yes; 0 = no)
Data set	No.samples (Adjacent normal/Tumor)	Platform	Specimens generation and preservation method	Race/Country	Pubmed ID	Data download link	HAS_TNBC_SUBTYPES	HAS_PAM50_SUBTYPES	HAS_HISTOLOGICAL_GRADES	HAS_PATHOLOGICAL_STAGES	HAS_METASTASIS_STATUS	HAS_LYMPH_NODE_STATUS	HAS_AGE_DATA	HAS_TUMOR_SIZE_DATA	HAS_ER_STATUS	HAS_PR_STATUS	HAS_HER2_STATUS	HAS_P53_MUTATION_STATUS	HAS_MENOPAUSE_STATUS	HAS_THERAPY_DATA	HAS_THERAPY_AND_RESPONSE_DATA	HAS_OS_SURVIVAL_DATA	HAS_DS_SURVIVAL_DATA	HAS_DFS_SURVIVAL_DATA	HAS_DMFS_SURVIVAL_DATA	HAS_RFS_SURVIVAL_DATA
METABRICA	2124(144/1980)	Illumina HT-12 v3	resected/frozen	UK/Canada/ European,Yoruban,African,Chinese,Japanese	22522925	https://www.ebi.ac.uk/ega/studies/EGAS00000000083	1	1	1	1	0	1	1	1	1	1	1	1	1	1	0	1	1	0	0	0
TCGA_AgilentB	582(60/522)	AgilentG4502A_07	resected/frozen	White/Black or African American/Asian	NA	https://tcga-data.nci.nih.gov/tcga/tcgaHome2.jsp	1	1	0	1	1	1	1	0	1	1	1	0	1	0	0	1	0	0	0	0
TCGA_RNA_SeqB	1185(112/1073)	IlluminaHiSeq_RNASeqV2	resected/frozen	White/Black or African American/Asian	NA	https://tcga-data.nci.nih.gov/tcga/tcgaHome2.jsp	1	1	0	1	1	1	1	0	1	1	1	0	1	0	0	1	0	0	0	0
GSE1456_GPL96C	157(0/157)	[HG-U133A]Affymetrix Human Genome U133A Array	resected/frozen	Sweden	16280042	http://www.ncbi.nlm.nih.gov/geo/query/acc.cgi?acc=GSE1456	1	1	1	0	0	0	0	0	1	1	1	0	0	0	0	1	1	0	0	1
GSE1456_GPL97C	150(0/150)	[HG-U133B]Affymetrix Human Genome U133B Array	resected/frozen	Sweden	16280042	http://www.ncbi.nlm.nih.gov/geo/query/acc.cgi?acc=GSE1456	0	1	1	0	0	0	0	0	0	1	1	0	0	0	0	1	1	0	0	1
GSE2034_GPL96C	286(0/286)	[HG-U133A]Affymetrix Human Genome U133A Array	NA/frozen	USA	15721472	http://www.ncbi.nlm.nih.gov/geo/query/acc.cgi?acc=GSE2034	1	1	0	0	1	1	0	0	1	1	1	0	0	1	0	0	0	0	0	1
GSE2109_GPL570C	346(0/346)	[HG-U133_Plus_2]Affymetrix Human Genome U133 Plus 2.0 Array	resected/NA	Caucasian/American Indian/African American/Asian	NA	http://www.ncbi.nlm.nih.gov/geo/query/acc.cgi?acc=GSE2109	1	1	1	1	0	0	0	0	1	1	1	0	0	0	0	0	0	0	0	0
GSE2990_GPL96C	189(0/189)	[HG-U133A]Affymetrix Human Genome U133A Array	resected/frozen	Canada	16478745	http://www.ncbi.nlm.nih.gov/geo/query/acc.cgi?acc=GSE2990	1	1	1	0	1	1	1	1	1	1	1	0	0	1	0	0	0	0	1	1
GSE3494_GPL96C	249(0/249)	[HG-U133A]Affymetrix Human Genome U133A Array	resected/frozen	Sweden	16141321	http://www.ncbi.nlm.nih.gov/geo/query/acc.cgi?acc=GSE3494	1	1	1	0	0	1	1	1	1	1	1	1	0	0	0	0	1	0	0	0
GSE3494_GPL97C	249(0/249)	[HG-U133B]Affymetrix Human Genome U133B Array	resected/frozen	Sweden	16141321	http://www.ncbi.nlm.nih.gov/geo/query/acc.cgi?acc=GSE3494	1	0	1	0	0	1	1	1	1	1	1	1	0	0	0	0	1	0	0	0
GSE4922_GPL96C	247(0/247)	[HG-U133A]Affymetrix Human Genome U133A Array	resected/frozen	Sweden	17079448	http://www.ncbi.nlm.nih.gov/geo/query/acc.cgi?acc=GSE4922	1	1	1	0	0	1	1	1	1	1	1	1	0	1	0	0	0	1	0	0
GSE4922_GPL97C	247(0/247)	[HG-U133B]Affymetrix Human Genome U133B Array	resected/frozen	Sweden	17079448	http://www.ncbi.nlm.nih.gov/geo/query/acc.cgi?acc=GSE4922	1	0	1	0	0	1	1	1	1	1	1	1	0	1	0	0	0	1	0	0
GSE5847_GPL96C	95(47/48)	[HG-U133A]Affymetrix Human Genome U133A Array	resected/frozen	USA	17999412	http://www.ncbi.nlm.nih.gov/geo/query/acc.cgi?acc=GSE5847	0	0	0	1	0	0	0	0	1	0	1	0	0	1	0	0	0	0	0	0
GSE5364_GPL96C	196(13/183)	[HG-U133A]Affymetrix Human Genome U133A Array	resected/frozen	Singapore	18636107	http://www.ncbi.nlm.nih.gov/geo/query/acc.cgi?acc=GSE5364	1	1	0	0	0	0	0	0	1	1	1	0	0	0	0	0	0	0	0	0
GSE6532_GPL97C	325(0/325)	[HG-U133B]Affymetrix Human Genome U133B Array	resected/NA	Canada/UK/Sweden	17401012	http://www.ncbi.nlm.nih.gov/geo/query/acc.cgi?acc=GSE6532	1	0	1	0	1	1	1	1	1	1	1	0	0	1	0	0	0	0	1	1
GSE6861_GPL1352C	125(0/125)	[HG-U133_X3P]Affymetrix Human X3P Array	biopsy/frozen	European	18024211	http://www.ncbi.nlm.nih.gov/geo/query/acc.cgi?acc=GSE6861	1	0	1	0	0	1	1	0	1	1	1	0	0	1	1	0	0	0	0	0
GSE7390_GPL96C	198(0/198)	[HG-U133A]Affymetrix Human Genome U133A Array	resected/frozen	France/Sweden/UK	17545524	http://www.ncbi.nlm.nih.gov/geo/query/acc.cgi?acc=GSE7390	1	1	1	0	1	1	1	1	1	1	1	0	0	1	0	1	0	0	1	1
GSE11121_GPL96C	194(0/194)	[HG-U133A]Affymetrix Human Genome U133A Array	resected/frozen	Germany	18593943	http://www.ncbi.nlm.nih.gov/geo/query/acc.cgi?acc=GSE11121	1	1	1	0	1	1	0	1	1	1	1	0	0	1	0	0	0	0	1	0
GSE12093_GPL96C	128(0/128)	[HG-U133A]Affymetrix Human Genome U133A Array	NA/NA	USA	18821012	http://www.ncbi.nlm.nih.gov/geo/query/acc.cgi?acc=GSE12093	0	0	0	0	1	1	0	0	1	1	1	0	0	1	0	0	0	0	1	0
GSE12276_GPL570C	202(0/202)	[HG-U133_Plus_2]Affymetrix Human Genome U133 Plus 2.0 Array	NA/frozen	Netherlands	19421193	http://www.ncbi.nlm.nih.gov/geo/query/acc.cgi?acc=GSE12276	1	1	0	0	1	0	0	0	1	1	1	0	0	0	0	0	0	0	1	0
GSE17705_GPL96C	296(0/296)	[HG-U133A]Affymetrix Human Genome U133A Array	resected/frozen	USA	20697068	http://www.ncbi.nlm.nih.gov/geo/query/acc.cgi?acc=GSE17705	0	0	0	0	1	1	0	0	1	1	1	0	0	1	0	0	0	0	1	0
GSE19615_GPL570C	111(0/111)	[HG-U133_Plus_2]Affymetrix Human Genome U133 Plus 2.0 Array	NA/NA	USA	20098429	http://www.ncbi.nlm.nih.gov/geo/query/acc.cgi?acc=GSE19615	1	1	1	0	1	1	1	1	1	1	1	0	0	1	0	0	0	0	1	0
GSE20194_GPL96C	261(0/261)	[HG-U133A]Affymetrix Human Genome U133A Array	biopsy/NA	USA	20064235	http://www.ncbi.nlm.nih.gov/geo/query/acc.cgi?acc=GSE20194	1	1	1	0	0	1	1	0	1	1	1	0	0	0	1	0	0	0	0	0
GSE20271_GPL96C	157(0/157)	[HG-U133A]Affymetrix Human Genome U133A Array	biopsy/frozen	USA/Peru/Mexico/Spain	20829329	http://www.ncbi.nlm.nih.gov/geo/query/acc.cgi?acc=GSE20271	1	1	1	0	0	1	1	0	1	1	1	0	0	0	1	0	0	0	0	0
GSE20685_GPL570C	327(0/327)	[HG-U133_Plus_2]Affymetrix Human Genome U133 Plus 2.0 Array	resected/frozen	Taiwan	21501481	http://www.ncbi.nlm.nih.gov/geo/query/acc.cgi?acc=GSE20685	1	1	0	0	1	1	1	0	1	1	1	0	0	0	0	1	0	0	1	1
GSE25055_GPL96C	310(0/310)	[HG-U133A]Affymetrix Human Genome U133A Array	biopsy/frozen	USA	21558518	http://www.ncbi.nlm.nih.gov/geo/query/acc.cgi?acc=GSE25055	1	1	1	1	1	1	1	0	1	1	1	0	0	1	1	0	0	0	1	0
GSE25065_GPL96C	197(0/197)	[HG-U133A]Affymetrix Human Genome U133A Array	biopsy/frozen	USA	21558518	http://www.ncbi.nlm.nih.gov/geo/query/acc.cgi?acc=GSE25055	1	1	1	1	1	1	1	0	1	1	1	0	0	1	1	0	0	0	1	0
GSE32646_GPL570C	115(0/115)	[HG-U133_Plus_2]Affymetrix Human Genome U133 Plus 2.0 Array	biopsy/frozen	Japan	22320227	http://www.ncbi.nlm.nih.gov/geo/query/acc.cgi?acc=GSE32646	1	1	1	1	1	1	1	0	1	1	1	0	0	0	1	0	0	0	0	0
GSE45255_GPL96C	133(0/133)	[HG-U133A]Affymetrix Human Genome U133A Array	NA/frozen	Belgium/UK/Singapore	23618380	http://www.ncbi.nlm.nih.gov/geo/query/acc.cgi?acc=GSE45255	1	1	1	0	1	1	1	1	1	1	1	0	0	1	0	0	1	0	1	1
Total	9381(376/9005)
A Source: European Genome-phenome Archive of EMBL European Bioinformatics Institute (EMBL-EBI)
BSource: The Cancer Genome Atlas (TCGA)
CSource: NCBI Gene Expression Omnibus (GEO) DataSets
